# Supplementary material for: Sphingomonas and Phenylobacterium as Major Microbiota in Thymic Epithelial Tumors
Source: J Pers Med. 2021 Oct 26;11(11):1092. doi: 10.3390/jpm11111092 (PMC8623653; doi:10.3390/jpm11111092)
Supplement: Supplementary file 1 [file jpm-11-01092-s001.zip]

Archive with 7 entries (5 files):
- jpm-1367448-supplementary/
- jpm-1367448-supplementary/jpm-1367448 sup/
- jpm-1367448-supplementary/jpm-1367448 sup/Supplementary Figure S1.pdf
- jpm-1367448-supplementary/jpm-1367448 sup/Supplementary Figure S2.pdf
- jpm-1367448-supplementary/jpm-1367448 sup/Supplementary Figure S3.pdf
- jpm-1367448-supplementary/jpm-1367448 sup/Supplementary Table 1.pdf
- jpm-1367448-supplementary/jpm-1367448 sup/Supplementary Table S2.pdf
